# Supplementary material for: A putative causality of vitamin D in common diseases: A mendelian randomization study
Source: Front Nutr. 2022 Aug 2;9:938356. doi: 10.3389/fnut.2022.938356 (PMC9378956; doi:10.3389/fnut.2022.938356)
Supplement: Supplementary file 1 [file Data_Sheet_1.xlsx]

## Sheet: Gen_Info
Table S1. General information of independent loci predicting 25(OH)D concentration.
RSID	CHR	Position	Gene	Effect.Allele	Reference.Allele	Effect.Allele.Frequency	Beta	SE	P
rs1011468	7	104613791	LINC01004	A	G	0.476	-0.014	0.002	1.35e-12
rs10426	19	51517798	KLK10	A	G	0.213	0.025	0.002	3.31e-26
rs10500209	19	11979164	LDLR	C	T	0.282	-0.013	0.002	6.18e-10
rs10793129	11	75459865	RP11-21L23.4	A	G	0.09	0.024	0.003	1.64e-12
rs10859995	12	96375682	HAL	C	T	0.581	-0.039	0.002	7.03e-89
rs10887718	10	82042624	MAT1A	T	C	0.527	-0.012	0.002	1.44e-10
rs1149605	11	76485216	RP11-21L23.4	C	T	0.171	0.019	0.003	7.34e-14
rs12803256	11	71132868	FLJ42102	G	A	0.771	0.1	0.002	8.60E-407
rs12997242	2	21381177	TDRD15	A	G	0.438	-0.013	0.002	2.23e-10
rs144613541	1	152270875	FLG	G	A	0.291	0.015	0.002	6.49e-12
rs17765311	15	63789952	AC007950.2	C	A	0.345	-0.015	0.002	1.35e-13
rs1858889	7	107117447	COG5	C	A	0.501	0.013	0.002	3.85e-11
rs200454003	11	71228990	FLJ42102	T	C	0.265	-0.087	0.003	3.68e-256
rs201501563	11	14882470	CYP2R1	T	C	0.122	-0.066	0.004	9.17e-67
rs2037511	18	61366207	SERPINB11	A	G	0.165	0.016	0.003	9.29e-10
rs2847500	11	120114421	ZPR1	A	G	0.124	-0.021	0.003	7.79e-13
rs2909218	17	66464546	RP11-120M18.2	T	C	0.793	0.017	0.002	2.81e-12
rs2934744	1	63048045	DOCK7	A	C	0.644	-0.022	0.002	3.96e-26
rs34726834	8	25889606	EBF2	T	C	0.254	0.014	0.002	6.65e-10
rs3768013	1	150815411	ARNT	A	G	0.37	-0.015	0.002	1.37e-13
rs3775150	4	72640750	GC	C	T	0.262	-0.091	0.002	3.9e-295
rs3814995	19	36342212	NPHS1	T	C	0.312	-0.015	0.002	2.83e-12
rs3822868	6	131934986	MED23	G	A	0.835	0.022	0.003	1.41e-15
rs523583	11	66070146	TMEM151A	C	A	0.469	0.012	0.002	5.58e-10
rs532436	9	136149830	ABO	A	G	0.184	-0.015	0.003	2.17e-09
rs57631352	19	4338173	STAP2	G	A	0.297	-0.013	0.002	1.48e-09
rs58073039	4	88287363	HSD17B11	G	A	0.298	-0.014	0.002	2.16e-11
rs62007299	15	77711719	PEAK1	A	G	0.709	-0.014	0.002	1.69e-11
rs62130059	19	48461240	SULT2A1	C	A	0.336	-0.027	0.002	9.25e-34
rs6698680	1	2329661	RER1	G	A	0.464	-0.012	0.002	8.99e-10
rs6724965	2	101440151	NPAS2	G	A	0.172	-0.017	0.003	1.29e-10
rs6773343	3	141825598	TFDP2	T	C	0.72	0.013	0.002	5.2e-09
rs73015021	19	11192915	LDLR	G	A	0.121	0.023	0.003	1.15e-14
rs7519574	1	34726552	RP4-657M3.2	A	G	0.182	0.017	0.003	2.09e-11
rs7569755	2	118648261	HTR5BP	A	G	0.292	0.014	0.002	8.03e-11
rs7699711	4	69947596	UGT2B7	T	G	0.455	-0.029	0.002	6.97e-49
rs7828742	8	116960729	LINC00536	G	A	0.597	-0.022	0.002	3.06e-28
rs8091117	18	28919794	DSG1	A	C	0.065	-0.024	0.004	1.03e-09
rs8103262	19	53065814	ZNF808	C	T	0.305	0.013	0.002	3.18e-09
rs960596	22	41393520	SCUBE1	T	C	0.34	0.012	0.002	2.23e-09
rs9668081	12	38602911	FAM166AP9	T	C	0.471	0.012	0.002	5.38e-09

## Sheet: Sample size
Table S2. Sample size of common diseases identified in Biobank Japan.
Disease	Number of cases	Number of controls
Atopic dermatitis	2385	209651
Arrhythmia	17861	194592
Asthma	8216	201592
Breast cancer	5552	89731
Biliary tract cancer	339	195745
Cataract	24622	187831
Cerebral aneurysm	2820	192383
Cervical cancer	605	89731
Chronic hepatitis B	1394	211059
Chronic hepatitis C	5794	206659
Congestive heart failure	9413	203040
Cirrhosis	2184	210269
Colorectal cancer	7062	195745
Chronic obstructive pulmonary disease	3315	201592
Coronary artery diseease	29319	183134
Drug eruption	430	209651
Endometrial cancer	999	89731
Endometriosis	734	102372
Epilepsy	2143	210310
Esophageal cancer	1300	195745
Gastric cancer	6563	195745
Graves' disease	2176	210277
Glaucoma	5761	206692
Hematological malignancy	1236	211217
Hepatocellular carcinoma	1866	195745
Interstitial lung disease	806	211647
Ischemic stroke	17671	192383
Keloid	812	211641
Lung cancer	4050	208403
Nephrotic syndrome	957	211496
Osteoporosis	7788	204665
Ovarian cancer	720	89731
Pancreatic cancer	442	195745
Peripheral artery disease	3593	208860
Periodontal disease	3219	209234
Pollinosis	5746	206707
Prostate cancer	5408	103939
Pulmonary tuberculosis	549	211904
Rheumatoid arthritis	4199	208254
Type 2 diabetes	40250	170615
Uterine fibroids	5954	95010
Urolithiasis	6638	205815

## Sheet: Main_VD_Eur
Table S3. Causal link between vitamin D predicted in European population and diseases identified in individuals from Biobank Japan.
Disease	Method	N of IVs	OR(95%CI)	P	P*
Atopic dermatitis	Inverse-variance weighted	41	0.76(0.52-1.10)	0.148	0.127
	Weighted median	41	0.56(0.35-0.89)	0.013
	Maximum likelihood	41	0.76(0.54-1.06)	0.103
	MR-Egger	41	0.40(0.24-0.66)	0.001	0.002
Arrhythmia	Inverse-variance weighted	41	1.10(0.97-1.25)	0.147	0.279
	Weighted median	41	1.07(0.91-1.26)	0.417
	Maximum likelihood	41	1.10(0.97-1.24)	0.122
	MR-Egger	41	1.09(0.90-1.32)	0.4	0.882
Bronchial asthma	Inverse-variance weighted	41	1.09(0.92-1.29)	0.307	0.522
	Weighted median	41	1.03(0.83-1.28)	0.757
	Maximum likelihood	41	1.09(0.92-1.30)	0.313
	MR-Egger	41	0.99(0.77-1.27)	0.92	0.301
Breast cancer	Inverse-variance weighted	41	1.13(0.96-1.33)	0.135	0.979
	Weighted median	41	1.05(0.79-1.40)	0.738
	Maximum likelihood	41	1.13(0.92-1.40)	0.247
	MR-Egger	41	1.24(0.91-1.70)	0.186	0.446
Gallbladder/Cholangiocarcinoma	Inverse-variance weighted	41	0.74(0.39-1.38)	0.344	0.981
	Weighted median	41	1.04(0.33-3.31)	0.945
	Maximum likelihood	41	0.74(0.33-1.67)	0.466
	MR-Egger	41	0.92(0.27-3.09)	0.889	0.641
Corory artery disease	Inverse-variance weighted	41	0.96(0.80-1.16)	0.705	<0.001
	Weighted median	41	1.00(0.86-1.16)	0.965
	Maximum likelihood	41	0.96(0.87-1.07)	0.477
	MR-Egger	41	0.95(0.72-1.27)	0.752	0.928
Cataract	Inverse-variance weighted	41	1.14(1.03-1.28)	0.016	0.425
	Weighted median	41	1.14(0.99-1.32)	0.076
	Maximum likelihood	41	1.14(1.03-1.27)	0.014
	MR-Egger	41	1.16(0.98-1.36)	0.089	0.851
Cerebral aneurysm	Inverse-variance weighted	41	1.05(0.80-1.38)	0.732	0.616
	Weighted median	41	1.12(0.77-1.63)	0.552
	Maximum likelihood	41	1.05(0.79-1.40)	0.741
	MR-Egger	41	0.96(0.63-1.47)	0.858	0.592
Cervical cancer	Inverse-variance weighted	41	0.69(0.41-1.15)	0.157	0.924
	Weighted median	41	0.73(0.32-1.66)	0.452
	Maximum likelihood	41	0.69(0.37-1.27)	0.236
	MR-Egger	41	0.69(0.28-1.71)	0.427	0.992
Chronic hepatitis B	Inverse-variance weighted	41	0.92(0.61-1.41)	0.714	0.317
	Weighted median	41	0.87(0.50-1.53)	0.632
	Maximum likelihood	41	0.92(0.62-1.39)	0.702
	MR-Egger	41	1.24(0.67-2.32)	0.498	0.216
Chronic hepatitis C	Inverse-variance weighted	41	0.98(0.81-1.20)	0.855	0.528
	Weighted median	41	0.94(0.73-1.22)	0.658
	Maximum likelihood	41	0.98(0.80-1.20)	0.857
	MR-Egger	41	0.82(0.61-1.10)	0.199	0.118
Heart failure	Inverse-variance weighted	41	0.95(0.78-1.14)	0.57	0.062
	Weighted median	41	0.89(0.71-1.12)	0.311
	Maximum likelihood	41	0.95(0.81-1.11)	0.506
	MR-Egger	41	1.08(0.81-1.42)	0.61	0.233
Liver cirrhosis	Inverse-variance weighted	41	1.14(0.78-1.66)	0.49	0.068
	Weighted median	41	0.97(0.63-1.49)	0.887
	Maximum likelihood	41	1.15(0.83-1.59)	0.409
	MR-Egger	41	0.81(0.47-1.40)	0.452	0.104
Colorectal cancer	Inverse-variance weighted	41	1.14(0.97-1.35)	0.112	0.77
	Weighted median	41	1.09(0.86-1.38)	0.458
	Maximum likelihood	41	1.15(0.95-1.38)	0.147
	MR-Egger	41	1.09(0.83-1.43)	0.547	0.627
Chronic obstructive pulmory disease	Inverse-variance weighted	41	1.14(0.86-1.51)	0.359	0.291
	Weighted median	41	1.25(0.86-1.84)	0.243
	Maximum likelihood	41	1.15(0.88-1.50)	0.32
	MR-Egger	41	1.09(0.71-1.67)	0.688	0.784
Drug eruption	Inverse-variance weighted	41	0.68(0.29-1.61)	0.382	0.044
	Weighted median	41	0.50(0.18-1.39)	0.184
	Maximum likelihood	41	0.68(0.33-1.41)	0.298
	MR-Egger	41	0.43(0.12-1.55)	0.206	0.351
Uterine cancer	Inverse-variance weighted	41	0.91(0.57-1.44)	0.685	0.598
	Weighted median	41	0.85(0.45-1.63)	0.63
	Maximum likelihood	41	0.91(0.56-1.47)	0.695
	MR-Egger	41	1.21(0.59-2.46)	0.605	0.296
Endometriosis	Inverse-variance weighted	41	1.15(0.73-1.83)	0.539	0.951
	Weighted median	41	0.95(0.44-2.07)	0.896
	Maximum likelihood	41	1.16(0.66-2.03)	0.616
	MR-Egger	41	0.82(0.35-1.89)	0.637	0.28
Epilepsy	Inverse-variance weighted	41	0.82(0.60-1.13)	0.23	0.61
	Weighted median	41	0.84(0.52-1.35)	0.467
	Maximum likelihood	41	0.82(0.59-1.14)	0.248
	MR-Egger	41	0.72(0.44-1.18)	0.2	0.478
Esophageal cancer	Inverse-variance weighted	41	0.66(0.46-0.93)	0.019	0.921
	Weighted median	41	0.66(0.38-1.12)	0.123
	Maximum likelihood	41	0.66(0.43-1.00)	0.05
	MR-Egger	41	0.61(0.33-1.13)	0.124	0.733
Gastric cancer	Inverse-variance weighted	41	0.90(0.68-1.20)	0.477	<0.001
	Weighted median	41	0.99(0.77-1.27)	0.918
	Maximum likelihood	41	0.90(0.74-1.09)	0.29
	MR-Egger	41	0.98(0.64-1.50)	0.935	0.6
Graves' disease	Inverse-variance weighted	41	1.71(1.25-2.33)	0.001	0.657
	Weighted median	41	1.83(1.18-2.83)	0.007
	Maximum likelihood	41	1.71(1.24-2.38)	0.001
	MR-Egger	41	2.10(1.29-3.42)	0.005	0.264
Glaucoma	Inverse-variance weighted	41	1.09(0.89-1.34)	0.408	0.407
	Weighted median	41	1.20(0.91-1.58)	0.197
	Maximum likelihood	41	1.09(0.89-1.34)	0.398
	MR-Egger	41	1.25(0.92-1.70)	0.163	0.251
Hematopoietic tumor	Inverse-variance weighted	41	1.11(0.74-1.65)	0.612	0.696
	Weighted median	41	1.16(0.62-2.17)	0.651
	Maximum likelihood	41	1.11(0.72-1.70)	0.633
	MR-Egger	41	1.47(0.78-2.77)	0.245	0.252
Liver cancer	Inverse-variance weighted	41	0.90(0.57-1.41)	0.64	0.004
	Weighted median	41	0.86(0.53-1.41)	0.555
	Maximum likelihood	41	0.90(0.63-1.27)	0.545
	MR-Egger	41	0.64(0.33-1.26)	0.206	0.199
Interstitial lung disease/Pulmory fibrosis	Inverse-variance weighted	41	1.08(0.62-1.86)	0.791	0.375
	Weighted median	41	0.84(0.40-1.75)	0.645
	Maximum likelihood	41	1.08(0.63-1.83)	0.786
	MR-Egger	41	0.71(0.32-1.59)	0.41	0.179
Cerebral infarction	Inverse-variance weighted	41	0.98(0.86-1.12)	0.767	0.274
	Weighted median	41	0.93(0.78-1.10)	0.386
	Maximum likelihood	41	0.98(0.87-1.11)	0.755
	MR-Egger	41	0.91(0.75-1.10)	0.338	0.305
Keloid	Inverse-variance weighted	41	1.63(0.85-3.12)	0.14	0.02
	Weighted median	41	1.31(0.64-2.70)	0.461
	Maximum likelihood	41	1.63(0.96-2.78)	0.07
	MR-Egger	41	1.79(0.67-4.76)	0.252	0.805
Lung cancer	Inverse-variance weighted	41	1.03(0.78-1.36)	0.84	0.062
	Weighted median	41	0.93(0.67-1.29)	0.678
	Maximum likelihood	41	1.03(0.81-1.31)	0.814
	MR-Egger	41	0.88(0.58-1.34)	0.564	0.339
Nephrotic syndrome	Inverse-variance weighted	41	1.19(0.76-1.86)	0.442	0.752
	Weighted median	41	1.17(0.61-2.24)	0.627
	Maximum likelihood	41	1.19(0.73-1.94)	0.479
	MR-Egger	41	1.23(0.60-2.54)	0.574	0.901
Osteoporosis	Inverse-variance weighted	41	1.06(0.89-1.28)	0.499	0.517
	Weighted median	41	1.05(0.80-1.39)	0.707
	Maximum likelihood	41	1.06(0.89-1.28)	0.505
	MR-Egger	41	1.25(0.95-1.64)	0.123	0.136
Ovarian cancer	Inverse-variance weighted	41	0.65(0.38-1.12)	0.123	0.546
	Weighted median	41	0.57(0.27-1.22)	0.146
	Maximum likelihood	41	0.65(0.37-1.14)	0.13
	MR-Egger	41	0.67(0.29-1.54)	0.351	0.923
Pancreas cancer	Inverse-variance weighted	41	1.15(0.56-2.36)	0.696	0.453
	Weighted median	41	0.85(0.31-2.28)	0.742
	Maximum likelihood	41	1.15(0.56-2.36)	0.694
	MR-Egger	41	0.90(0.31-2.63)	0.846	0.542
Peripheral artery disease	Inverse-variance weighted	41	0.93(0.68-1.27)	0.655	0.028
	Weighted median	41	1.03(0.71-1.50)	0.87
	Maximum likelihood	41	0.93(0.72-1.20)	0.588
	MR-Egger	41	1.49(0.98-2.27)	0.07	0.005
Periodontitis	Inverse-variance weighted	41	1.17(0.88-1.55)	0.276	0.307
	Weighted median	41	1.21(0.85-1.73)	0.299
	Maximum likelihood	41	1.17(0.90-1.53)	0.239
	MR-Egger	41	1.05(0.69-1.61)	0.804	0.524
Hay fever	Inverse-variance weighted	41	1.01(0.85-1.21)	0.876	0.89
	Weighted median	41	1.00(0.76-1.33)	0.994
	Maximum likelihood	41	1.01(0.82-1.25)	0.893
	MR-Egger	41	1.01(0.74-1.37)	0.963	0.954
Prostate cancer	Inverse-variance weighted	41	0.85(0.67-1.07)	0.163	0.266
	Weighted median	41	0.77(0.58-1.02)	0.068
	Maximum likelihood	41	0.85(0.68-1.06)	0.141
	MR-Egger	41	0.71(0.50-0.99)	0.052	0.163
Pulmory tuberculosis	Inverse-variance weighted	41	1.02(0.54-1.92)	0.959	0.513
	Weighted median	41	1.23(0.52-2.95)	0.636
	Maximum likelihood	41	1.02(0.53-1.94)	0.96
	MR-Egger	41	1.24(0.47-3.23)	0.664	0.589
Rheumatoid arthritis	Inverse-variance weighted	41	1.00(0.77-1.29)	0.988	0.222
	Weighted median	41	0.81(0.58-1.12)	0.207
	Maximum likelihood	41	1.00(0.79-1.26)	0.987
	MR-Egger	41	0.77(0.54-1.12)	0.18	0.075
Diabetes mellitus	Inverse-variance weighted	41	0.94(0.79-1.12)	0.465	<0.001
	Weighted median	41	0.97(0.86-1.10)	0.679
	Maximum likelihood	41	0.94(0.86-1.02)	0.138
	MR-Egger	41	1.00(0.77-1.31)	0.977	0.49
Uterine fibroids	Inverse-variance weighted	41	0.86(0.69-1.07)	0.174	0.411
	Weighted median	41	0.81(0.59-1.11)	0.192
	Maximum likelihood	41	0.86(0.69-1.07)	0.167
	MR-Egger	41	0.72(0.52-0.99)	0.051	0.151
Urolithiasis	Inverse-variance weighted	41	1.01(0.83-1.23)	0.942	0.332
	Weighted median	41	0.95(0.73-1.24)	0.704
	Maximum likelihood	41	1.01(0.83-1.22)	0.939
	MR-Egger	41	1.04(0.77-1.40)	0.808	0.793
* P indicates P value of heterogeneous from IVW approach, or P value of intercept from MR-Egger regression.

## Sheet: MRPRESSO_VD_Eur
Table S4. Causal link between vitamin D predicted in European population and diseases identified in individuals from Biobank Japan according to MR-PRESSO.
Disease	N of IVs	OR(95%CI)	P	P*	N of Outlier IVs	Corrected OR(95%CI)	Corrected P
Atopic dermatitis	41	0.76(0.52-1.10)	0.155	0.133
Arrhythmia	41	1.10(0.97-1.25)	0.155	0.324
Bronchial asthma	41	1.09(0.92-1.29)	0.313	0.574
Breast cancer	41	1.13(0.96-1.33)	0.143	0.98
Gallbladder/Cholangiocarcinoma	41	0.74(0.39-1.38)	0.35	0.976
Coronary artery disease	41	0.96(0.80-1.16)	0.707	<1.0×10-6	1	0.99(0.84-1.16)	0.883
Cataract	41	1.14(1.03-1.28)	0.02	0.454
Cerebral aneurysm	41	1.05(0.80-1.38)	0.734	0.661
Cervical cancer	41	0.69(0.41-1.15)	0.164	0.933
Chronic hepatitis B	41	0.92(0.61-1.41)	0.716	0.313
Chronic hepatitis C	41	0.98(0.81-1.20)	0.856	0.587
Heart failure	41	0.95(0.78-1.14)	0.573	0.056
Liver cirrhosis	41	1.14(0.78-1.66)	0.494	0.089
Colorectal cancer	41	1.14(0.97-1.35)	0.12	0.817
Chronic obstructive pulmory disease	41	1.14(0.86-1.51)	0.364	0.278
Drug eruption	41	0.68(0.29-1.61)	0.387	0.049
Uterine cancer	41	0.91(0.57-1.44)	0.687	0.586
Endometriosis	41	1.15(0.73-1.83)	0.542	0.958
Epilepsy	41	0.82(0.60-1.13)	0.237	0.548
Esophageal cancer	41	0.66(0.46-0.93)	0.024	0.943
Gastric cancer	41	0.90(0.68-1.20)	0.481	4.5e-05
Graves' disease	41	1.71(1.25-2.33)	0.002	0.696
Glaucoma	41	1.09(0.89-1.34)	0.413	0.431
Hematopoietic tumor	41	1.11(0.74-1.65)	0.614	0.677
Liver cancer	41	0.90(0.57-1.41)	0.643	0.006
Interstitial lung disease/Pulmory fibrosis	41	1.08(0.62-1.86)	0.792	0.372
Cerebral infarction	41	0.98(0.86-1.12)	0.769	0.277
Keloid	41	1.63(0.85-3.12)	0.148	0.026
Lung cancer	41	1.03(0.78-1.36)	0.841	0.071
Nephrotic syndrome	41	1.19(0.76-1.86)	0.446	0.778
Osteoporosis	41	1.06(0.89-1.28)	0.503	0.467
Ovarian cancer	41	0.65(0.38-1.12)	0.13	0.566
Pancreas cancer	41	1.15(0.56-2.36)	0.698	0.488
Peripheral artery disease	41	0.93(0.68-1.27)	0.657	0.028
Periodontitis	41	1.17(0.88-1.55)	0.283	0.334
Hay fever	41	1.01(0.85-1.21)	0.876	0.917
Prostate cancer	41	0.85(0.67-1.07)	0.171	0.302
Pulmory tuberculosis	41	1.02(0.54-1.92)	0.96	0.539
Rheumatoid arthritis	41	1.00(0.77-1.29)	0.988	0.225
Diabetes mellitus	41	0.94(0.79-1.12)	0.469	<1.0×10-6	1	0.96(0.83-1.11)	0.581
Uterine fibroids	41	0.86(0.69-1.07)	0.181	0.392
Urolithiasis	41	1.01(0.83-1.23)	0.942	0.36
* P indicates P value from MR-PRESSO global test.

## Sheet: MVMR_VD_Eur
Table S5. Causal link between vitamin D predicted in European population and diseases identified in individuals from Biobank Japan according to Multivariate MR.
Disease	N of IVs	Adjusted BMI from BioBank Japan
		OR(95%CI)	P
Atopic dermatitis	17	1.48(0.55,4.02)	0.439
Arrhythmia	17	1.03(0.72,1.47)	0.87
Bronchial asthma	17	0.98(0.59,1.63)	0.939
Breast cancer	17	0.81(0.43,1.52)	0.513
Gallbladder/Cholangiocarcinoma	17	0.28(0.02,3.11)	0.297
Coronary artery disease	17	1.65(1.22,2.22)	0.001
Cataract	17	1.13(0.82,1.56)	0.453
Cerebral aneurysm	17	1.31(0.56,3.05)	0.532
Cervical cancer	17	0.81(0.13,5.02)	0.82
Chronic hepatitis B	17	0.56(0.17,1.84)	0.338
Chronic hepatitis C	17	0.99(0.54,1.79)	0.965
Heart failure	17	0.77(0.48,1.25)	0.29
Liver cirrhosis	17	0.48(0.18,1.25)	0.134
Colorectal cancer	17	0.81(0.47,1.40)	0.452
Chronic obstructive pulmory disease	17	0.71(0.32,1.58)	0.407
Drug eruption	17	1.97(0.23,16.86)	0.537
Uterine cancer	17	0.56(0.13,2.30)	0.419
Endometriosis	17	4.62(0.86,24.86)	0.074
Epilepsy	17	1.30(0.49,3.45)	0.592
Esophageal cancer	17	0.54(0.16,1.86)	0.327
Gastric cancer	17	0.44(0.25,0.77)	0.004
Graves' disease	17	0.76(0.29,2.01)	0.585
Glaucoma	17	0.85(0.46,1.54)	0.585
Hematopoietic tumor	17	0.86(0.24,3.06)	0.813
Liver cancer	17	0.34(0.12,0.96)	0.041
Interstitial lung disease/Pulmory fibrosis	17	1.00(0.21,4.82)	0.998
Cerebral infarction	17	1.22(0.85,1.76)	0.28
Keloid	17	1.18(0.25,5.71)	0.833
Lung cancer	17	1.69(0.83,3.44)	0.148
Nephrotic syndrome	17	0.67(0.16,2.84)	0.586
Osteoporosis	17	0.65(0.38,1.12)	0.123
Ovarian cancer	17	0.80(0.15,4.22)	0.788
Pancreas cancer	17	0.54(0.06,4.48)	0.567
Peripheral artery disease	17	0.54(0.25,1.15)	0.108
Periodontitis	17	1.28(0.58,2.84)	0.535
Hay fever	17	0.84(0.45,1.56)	0.585
Prostate cancer	17	0.87(0.46,1.67)	0.683
Pulmory tuberculosis	17	0.29(0.04,1.93)	0.199
Rheumatoid arthritis	17	1.13(0.56,2.28)	0.723
Diabetes mellitus	17	0.96(0.74,1.25)	0.773
Uterine fibroids	17	1.63(0.85,3.12)	0.141
Urolithiasis	17	1.12(0.64,1.98)	0.69

## Sheet: Main_VD_Jap
Table S6. Causal link between vitamin D predicted in Japanese population and diseases identified in individuals from Biobank Japan according to inverse-variance weighted method.
Disease	N of IVs	OR(95%CI)	P	P*
Atopic dermatitis	2	0.65(0.02-28.38)	0.826	0.039
Arrhythmia	2	1.63(1.34-1.98)	<0.001	0.766
Bronchial asthma	2	1.56(1.04-2.35)	0.032	0.66
Breast cancer	2	2.42(0.79-7.44)	0.123	0.324
Gallbladder/Cholangiocarcinoma	2	3.00(1.36-6.64)	0.007	0.857
Coronary artery disease	2	1.20(0.81-1.78)	0.365	0.466
Cataract	2	1.94(1.90-1.98)	<0.001	0.973
Cerebral aneurysm	2	0.52(0.18-1.51)	0.228	0.486
Cervical cancer	2	0.55(0.03-11.25)	0.696	0.363
Chronic hepatitis B	2	0.49(0.30-0.79)	0.004	0.825
Chronic hepatitis C	2	0.81(0.26-2.53)	0.712	0.29
Heart failure	2	2.13(0.90-5.03)	0.083	0.324
Liver cirrhosis	2	0.61(0.23-1.60)	0.312	0.578
Colorectal cancer	2	0.83(0.54-1.28)	0.39	0.661
Chronic obstructive pulmory disease	2	0.96(0.13-7.10)	0.964	0.166
Drug eruption	2	0.17(0-97.72)	0.583	0.104
Uterine cancer	2	0.10(0.01-0.76)	0.026	0.436
Endometriosis	2	0.71(0.13-3.72)	0.683	0.587
Epilepsy	2	0.33(0.20-0.54)	<0.001	0.777
Esophageal cancer	2	1.00(0.08-13.13)	0.998	0.253
Gastric cancer	2	1.46(0.89-2.42)	0.136	0.626
Graves' disease	2	1.34(0.04-50.66)	0.875	0.04
Glaucoma	2	1.71(1.58-1.85)	<0.001	0.944
Hematopoietic tumor	2	1.96(1.75-2.19)	<0.001	0.962
Liver cancer	2	1.10(0.88-1.38)	0.383	0.907
Interstitial lung disease/Pulmory fibrosis	2	4.96(0.47-52.11)	0.182	0.412
Cerebral infarction	2	0.74(0.44-1.25)	0.262	0.434
Keloid	2	0.86(0.22-3.36)	0.829	0.635
Lung cancer	2	1.81(1.10-2.98)	0.019	0.7
Nephrotic syndrome	2	4.52(0.48-42.34)	0.186	0.396
Osteoporosis	2	1.23(0.57-2.65)	0.603	0.44
Ovarian cancer	2	0.30(0.02-5.09)	0.406	0.352
Pancreas cancer	2	2.45(0.84-7.19)	0.102	0.78
Peripheral artery disease	2	1.25(0.83-1.89)	0.288	0.764
Periodontitis	2	0.62(0.14-2.68)	0.519	0.31
Hay fever	2	1.51(1.16-1.97)	0.002	0.812
Prostate cancer	2	0.51(0.11-2.42)	0.396	0.184
Pulmory tuberculosis	2	0.08(0-1.42)	0.085	0.406
Diabetes mellitus	2	0.53(0.32-0.86)	0.011	0.298
Uterine fibroids	2	1.66(0.24-11.66)	0.612	0.099
Urolithiasis	2	2.37(1.00-5.59)	0.05	0.408
* P indicates P value of heterogeneous from IVW approach.

## Sheet: Main_VD_Ind
Table S7. Causal link between vitamin D predicted in Indian population and diseases identified in individuals from Biobank Japan.
Disease	Method	N of IVs	OR(95%CI)	P	P*
Atopic dermatitis	Inverse-variance weighted	14	1.20(0.86- 1.68)	0.292	0.485
	Weighted median	14	1.26(0.83- 1.91)	0.286
	Maximum likelihood	14	1.22(0.84- 1.76)	0.296
	MR-Egger	14	1.06(0.62- 1.81)	0.833	0.561
Arrhythmia	Inverse-variance weighted	14	1.18(1.02- 1.37)	0.028	0.123
	Weighted median	14	1.28(1.06- 1.54)	0.01
	Maximum likelihood	14	1.23(1.06- 1.42)	0.007
	MR-Egger	14	1.39(1.13- 1.71)	0.009	0.069
Bronchial asthma	Inverse-variance weighted	14	1.08(0.82- 1.43)	0.571	0.002
	Weighted median	14	1.08(0.85- 1.37)	0.538
	Maximum likelihood	14	1.14(0.93- 1.41)	0.198
	MR-Egger	14	1.42(0.96- 2.10)	0.107	0.102
Breast cancer	Inverse-variance weighted	14	1.21(1.01- 1.46)	0.043	0.714
	Weighted median	14	1.40(1.04- 1.90)	0.029
	Maximum likelihood	14	1.30(0.99- 1.71)	0.063
	MR-Egger	14	1.42(1.02- 1.98)	0.062	0.249
Gallbladder/Cholangiocarcinoma	Inverse-variance weighted	14	1.16(0.42- 3.20)	0.781	0.119
	Weighted median	14	1.30(0.46- 3.68)	0.616
	Maximum likelihood	14	1.17(0.47- 2.90)	0.743
	MR-Egger	14	1.67(0.34- 8.28)	0.542	0.564
Corory artery disease	Inverse-variance weighted	14	0.90(0.77- 1.06)	0.21	0.002
	Weighted median	14	1.01(0.88- 1.16)	0.896
	Maximum likelihood	14	0.80(0.69- 0.92)	0.002
	MR-Egger	14	0.93(0.72- 1.21)	0.612	0.729
Cataract	Inverse-variance weighted	14	1.08(0.98- 1.19)	0.106	0.735
	Weighted median	14	1.08(0.93- 1.25)	0.289
	Maximum likelihood	14	1.10(0.97- 1.26)	0.127
	MR-Egger	14	1.06(0.89- 1.25)	0.522	0.756
Cerebral aneurysm	Inverse-variance weighted	14	1.09(0.86- 1.39)	0.48	0.768
	Weighted median	14	1.09(0.76- 1.58)	0.638
	Maximum likelihood	14	1.10(0.81- 1.49)	0.55
	MR-Egger	14	1.25(0.80- 1.96)	0.346	0.447
Cervical cancer	Inverse-variance weighted	14	2.02(0.95- 4.33)	0.069	0.129
	Weighted median	14	1.35(0.60- 3.02)	0.468
	Maximum likelihood	14	2.67(1.30- 5.50)	0.008
	MR-Egger	14	2.35(0.70- 7.85)	0.192	0.758
Chronic hepatitis B	Inverse-variance weighted	14	1.80(0.65- 4.96)	0.257	0
	Weighted median	14	1.00(0.57- 1.77)	0.989
	Maximum likelihood	14	6.40(2.08-19.71)	0.001
	MR-Egger	14	1.66(0.33- 8.36)	0.549	0.901
Chronic hepatitis C	Inverse-variance weighted	14	0.96(0.84- 1.11)	0.612	0.948
	Weighted median	14	1.00(0.77- 1.30)	0.988
	Maximum likelihood	14	0.96(0.77- 1.19)	0.722
	MR-Egger	14	0.99(0.72- 1.36)	0.957	0.828
Heart failure	Inverse-variance weighted	14	1.12(0.98- 1.27)	0.092	0.865
	Weighted median	14	1.09(0.89- 1.34)	0.404
	Maximum likelihood	14	1.12(0.94- 1.33)	0.189
	MR-Egger	14	1.04(0.81- 1.34)	0.776	0.48
Liver cirrhosis	Inverse-variance weighted	14	1.12(0.81- 1.54)	0.5	0.504
	Weighted median	14	1.01(0.65- 1.55)	0.969
	Maximum likelihood	14	1.14(0.79- 1.65)	0.493
	MR-Egger	14	1.23(0.74- 2.05)	0.441	0.634
Colorectal cancer	Inverse-variance weighted	14	1.05(0.89- 1.23)	0.576	0.705
	Weighted median	14	0.97(0.75- 1.26)	0.837
	Maximum likelihood	14	1.06(0.86- 1.31)	0.583
	MR-Egger	14	1.14(0.85- 1.52)	0.404	0.484
Chronic obstructive pulmory disease	Inverse-variance weighted	14	0.99(0.68- 1.42)	0.939	0.044
	Weighted median	14	0.88(0.62- 1.24)	0.455
	Maximum likelihood	14	0.98(0.73- 1.33)	0.921
	MR-Egger	14	0.89(0.50- 1.59)	0.712	0.671
Drug eruption	Inverse-variance weighted	14	1.59(0.81- 3.13)	0.18	0.63
	Weighted median	14	1.40(0.52- 3.74)	0.505
	Maximum likelihood	14	1.69(0.76- 3.72)	0.195
	MR-Egger	14	1.98(0.63- 6.21)	0.263	0.626
Uterine cancer	Inverse-variance weighted	14	0.83(0.42- 1.63)	0.584	0.026
	Weighted median	14	0.65(0.32- 1.32)	0.233
	Maximum likelihood	14	0.80(0.39- 1.64)	0.549
	MR-Egger	14	0.49(0.18- 1.32)	0.184	0.194
Endometriosis	Inverse-variance weighted	14	1.39(0.82- 2.34)	0.224	0.636
	Weighted median	14	1.02(0.50- 2.08)	0.952
	Maximum likelihood	14	1.51(0.81- 2.84)	0.196
	MR-Egger	14	1.10(0.45- 2.67)	0.843	0.51
Epilepsy	Inverse-variance weighted	14	0.97(0.69- 1.36)	0.85	0.41
	Weighted median	14	0.97(0.65- 1.46)	0.89
	Maximum likelihood	14	0.97(0.68- 1.38)	0.849
	MR-Egger	14	0.76(0.45- 1.27)	0.309	0.241
Esophageal cancer	Inverse-variance weighted	14	1.67(1.08- 2.57)	0.02	0.438
	Weighted median	14	1.78(0.98- 3.24)	0.059
	Maximum likelihood	14	1.89(1.11- 3.23)	0.019
	MR-Egger	14	1.19(0.62- 2.30)	0.616	0.209
Gastric cancer	Inverse-variance weighted	14	1.16(0.92- 1.46)	0.216	0.14
	Weighted median	14	1.02(0.78- 1.33)	0.891
	Maximum likelihood	14	1.29(1.02- 1.64)	0.034
	MR-Egger	14	1.13(0.78- 1.63)	0.544	0.845
Graves' disease	Inverse-variance weighted	14	1.05(0.74- 1.49)	0.773	0.374
	Weighted median	14	1.02(0.65- 1.61)	0.921
	Maximum likelihood	14	1.10(0.71- 1.69)	0.684
	MR-Egger	14	1.24(0.72- 2.14)	0.449	0.446
Glaucoma	Inverse-variance weighted	14	1.15(0.89- 1.49)	0.286	0.097
	Weighted median	14	0.99(0.75- 1.30)	0.949
	Maximum likelihood	14	1.27(0.98- 1.64)	0.07
	MR-Egger	14	1.11(0.74- 1.67)	0.63	0.821
Hematopoietic tumor	Inverse-variance weighted	14	1.39(0.79- 2.44)	0.259	0.06
	Weighted median	14	1.01(0.56- 1.83)	0.971
	Maximum likelihood	14	1.59(0.94- 2.71)	0.085
	MR-Egger	14	1.37(0.55- 3.39)	0.51	0.971
Liver cancer	Inverse-variance weighted	14	1.70(1.21- 2.40)	0.002	0.546
	Weighted median	14	1.63(0.99- 2.67)	0.055
	Maximum likelihood	14	1.93(1.26- 2.96)	0.003
	MR-Egger	14	2.08(1.20- 3.62)	0.023	0.364
Interstitial lung disease/Pulmory fibrosis	Inverse-variance weighted	14	1.22(0.65- 2.28)	0.528	0.196
	Weighted median	14	1.09(0.54- 2.21)	0.812
	Maximum likelihood	14	1.27(0.71- 2.25)	0.425
	MR-Egger	14	1.38(0.51- 3.74)	0.533	0.752
Cerebral infarction	Inverse-variance weighted	14	1.04(0.89- 1.21)	0.648	0.107
	Weighted median	14	1.11(0.94- 1.29)	0.211
	Maximum likelihood	14	1.06(0.90- 1.26)	0.493
	MR-Egger	14	1.16(0.92- 1.46)	0.247	0.251
Keloid	Inverse-variance weighted	14	2.03(1.27- 3.24)	0.003	0.72
	Weighted median	14	2.00(0.98- 4.09)	0.057
	Maximum likelihood	14	2.21(1.18- 4.12)	0.013
	MR-Egger	14	3.05(1.32- 7.03)	0.022	0.231
Lung cancer	Inverse-variance weighted	14	0.97(0.70- 1.35)	0.876	0.037
	Weighted median	14	0.83(0.60- 1.15)	0.263
	Maximum likelihood	14	0.97(0.69- 1.35)	0.852
	MR-Egger	14	1.14(0.68- 1.91)	0.622	0.439
Nephrotic syndrome	Inverse-variance weighted	14	0.87(0.49- 1.57)	0.653	0.172
	Weighted median	14	0.92(0.47- 1.77)	0.793
	Maximum likelihood	14	0.85(0.46- 1.56)	0.603
	MR-Egger	14	1.82(0.84- 3.91)	0.154	0.03
Osteoporosis	Inverse-variance weighted	14	1.32(1.06- 1.65)	0.014	0.163
	Weighted median	14	1.31(1.00- 1.73)	0.054
	Maximum likelihood	14	1.47(1.15- 1.88)	0.002
	MR-Egger	14	1.39(0.98- 1.98)	0.092	0.721
Ovarian cancer	Inverse-variance weighted	14	0.72(0.39- 1.30)	0.271	0.377
	Weighted median	14	0.75(0.36- 1.55)	0.435
	Maximum likelihood	14	0.71(0.39- 1.30)	0.273
	MR-Egger	14	0.74(0.29- 1.93)	0.553	0.92
Pancreas cancer	Inverse-variance weighted	14	0.53(0.23- 1.23)	0.139	0.217
	Weighted median	14	0.44(0.17- 1.16)	0.096
	Maximum likelihood	14	0.40(0.16- 1.01)	0.052
	MR-Egger	14	0.32(0.09- 1.12)	0.099	0.302
Peripheral artery disease	Inverse-variance weighted	14	0.90(0.69- 1.18)	0.461	0.417
	Weighted median	14	0.82(0.57- 1.16)	0.264
	Maximum likelihood	14	0.88(0.65- 1.19)	0.409
	MR-Egger	14	0.90(0.59- 1.38)	0.647	0.992
Periodontitis	Inverse-variance weighted	14	0.87(0.65- 1.17)	0.363	0.284
	Weighted median	14	0.94(0.65- 1.35)	0.737
	Maximum likelihood	14	0.84(0.62- 1.14)	0.265
	MR-Egger	14	0.84(0.52- 1.36)	0.497	0.867
Hay fever	Inverse-variance weighted	14	1.01(0.83- 1.22)	0.935	0.66
	Weighted median	14	1.02(0.77- 1.34)	0.909
	Maximum likelihood	14	1.01(0.78- 1.30)	0.932
	MR-Egger	14	0.94(0.68- 1.31)	0.729	0.605
Prostate cancer	Inverse-variance weighted	14	1.17(0.93- 1.47)	0.185	0.396
	Weighted median	14	1.12(0.84- 1.50)	0.432
	Maximum likelihood	14	1.22(0.95- 1.56)	0.113
	MR-Egger	14	0.91(0.64- 1.28)	0.59	0.082
Pulmory tuberculosis	Inverse-variance weighted	14	1.96(1.06- 3.63)	0.033	0.584
	Weighted median	14	1.60(0.68- 3.76)	0.284
	Maximum likelihood	14	2.02(0.92- 4.43)	0.078
	MR-Egger	14	1.80(0.65- 4.95)	0.281	0.829
Rheumatoid arthritis	Inverse-variance weighted	14	1.81(0.96- 3.40)	0.067	0
	Weighted median	14	1.30(0.92- 1.83)	0.131
	Maximum likelihood	14	3.05(1.94- 4.78)	<0.001
	MR-Egger	14	1.53(0.56- 4.17)	0.421	0.678
Diabetes mellitus	Inverse-variance weighted	14	1.01(0.90- 1.13)	0.889	0.111
	Weighted median	14	1.07(0.95- 1.20)	0.289
	Maximum likelihood	14	1.01(0.90- 1.13)	0.836
	MR-Egger	14	1.01(0.85- 1.21)	0.88	0.931
Uterine fibroids	Inverse-variance weighted	14	1.11(0.90- 1.38)	0.317	0.562
	Weighted median	14	1.08(0.81- 1.44)	0.6
	Maximum likelihood	14	1.13(0.88- 1.43)	0.334
	MR-Egger	14	1.04(0.74- 1.48)	0.807	0.639
Urolithiasis	Inverse-variance weighted	14	0.98(0.81- 1.18)	0.844	0.554
	Weighted median	14	0.93(0.72- 1.20)	0.579
	Maximum likelihood	14	0.98(0.78- 1.23)	0.855
	MR-Egger	14	1.03(0.76- 1.39)	0.846	0.68
* P indicates P value of heterogeneous from IVW approach, or P value of intercept from MR-Egger regression.
